# Supplementary material for: Deep learning-based classification with improved time resolution for physical activities of children
Source: PeerJ. 2018 Oct 19;6:e5764. doi: 10.7717/peerj.5764 (PMC6197045; doi:10.7717/peerj.5764)
Supplement: Supplemental Information 2 — The zip file contains .mat file which is available for Matlab program. The data set was expressed with ”cell” type so that .xlsx file format was not appropriate for that. - The 1st layer (10 ×2 cell): Column 1 means target (class), Column 2 means the number of samples. - The 2nd layer (each cell of Column 2 in the 1st layer/1 ×N (the number of samples of the target) cell): Single sample data of 128 × 1 × 3 (128 ×3). - The 3rd layer (each single sample data): Columns are axis x, y, z and rows are 128 data point. [file peerj-06-5764-s002.zip]

Archive with 1 entries (1 files):
- dataset_for_suppl_1_5.mat
